# Supplementary material for: Visualization of Alternative Functional Configurations of Influenza Virus Hemagglutinin Facilitates Rapid Selection of Complementing Vaccines in Emergency Situations
Source: Int J Mol Sci. 2017 Apr 4;18(4):766. doi: 10.3390/ijms18040766 (PMC5412350; doi:10.3390/ijms18040766)
Supplement: Supplementary file 1 [file ijms-18-00766-s001.zip]

Archive with 3 entries (3 files):
- Worksheet S1.xlsx
- Figures S1-S4.pdf
- Table S1.pdf
